# Supplementary material for: Ischemic Stroke Causes Disruptions in the Carnitine Shuttle System
Source: Metabolites. 2023 Feb 14;13(2):278. doi: 10.3390/metabo13020278 (PMC9968086; doi:10.3390/metabo13020278)
Supplement: Supplementary file 1 [file metabolites-13-00278-s001.zip]

Archive with 1 entries (1 files):
- metabolites-2146264-supplementary.pdf
